# Supplementary material for: An omic and multidimensional spatial atlas from serial biopsies of an evolving metastatic breast cancer
Source: Cell Rep Med. 2022 Feb 15;3(2):100525. doi: 10.1016/j.xcrm.2022.100525 (PMC8861971; doi:10.1016/j.xcrm.2022.100525)
Supplement: Table S3. Somatic alterations associated with endocrine resistance, related to Figure 7 — Adapted from Hanker et al., 2020.[S1] Protein, genomic, and pathway alterations proposed to play a role in progression on endocrine therapies or fulvestrant, in published pre-clinical or clinical studies (see reference). Observations seen in Bx2 after fulvestrant in this study noted as “yes” or “no” with accompanying supporting data. ∗Alteration present in Bx4. ∗∗Alteration not present in Bx2, but GSVA Reacto.me pathways were increased. [file mmc4.xlsx]

## Sheet: Endocrine MoR
mechanism	genomic or pathway alteration	therapy	setting	reference	present in this study?	supporting data source in this study
ER downregulation	loss of ER RNA +/or protein expression	endocrine	clinical	[S2]	no	RPPA, IHC, RNA-seq, GSVA Hallmarks
Ligand-independent ER activation	ESR1 mutation	endocrine	clinical	[S3], [S4]	no	WES, GeneTrails
RTK activation	ERBB2 mutation	endocrine	clinical	[S3], [S4], [S5]	no	WES, GeneTrails
	EGFR amplification	endocrine	clinical	[S4]	no	WES CNA, GeneTrails, RNA-seq
	ERBB3 mutation	endocrine	clinical	[S4]	no	WES, GeneTrails
	FGFR1 amplification	endocrine	clinical	[S6]	no*	WES CNA, GeneTrails, RNA-seq
	FGFR4 mutation +/or overexpression	endocrine	clinical	[S7]	no*	WES, GeneTrails, RNA-seq
PI3K pathway activation	PIK3CA mutation	fulvestrant	clinical	[S3]	yes	WES, GeneTrails
	PTEN mutation or loss	endocrine	pre-clinical	[S8]	no	WES, GeneTrails, WES CNA, RPPA
RAS/MAPK pathway activation	NF1 mutation	endocrine	clinical	[S4], [S9]	no	WES, GeneTrails
	KRAS, BRAF, MAP2K1 mutation	endocrine	clinical	[S3], [S4]	no	WES, GeneTrails
Altered ER transcriptional regulation	MYC activation, amplification	endocrine	clinical	[S4]	no	RPPA, GSVA Hallmarks, RNA-seq, Regulator activity, WES CNA, GeneTrails
	FOXA1, TBX3, CTCF mutation	endocrine	clinical	[S4]	no	WES
	ARID1A, ARID2 loss or mutation	endocrine	clinical	[S4]	no**	WES, GeneTrails, RNA-seq, RPPA
	COPS5 amplification/overexpresion or NCOR1 loss	endocrine	pre-clinical	[S10]	no**	WES, WES CNA, RNA-seq
	NCOA3 overexpression	fulvestrant	pre-clinical	[S11]	no	RNA-seq
DNA repair downregulation	MLH1/3, PMS1/2 mutation or downregulation	endocrine	pre-clinical	[S12]	no	WES, GeneTrails, RNA-seq
	ATM, CHEK2 mutation or downregulation	endocrine	pre-clinical	[S12]	no	WES, GeneTrails, WES CNA, RNA-seq, Regulator activity
Epigenetic reprogramming	KDM5B upregulation	fulvestrant	pre-clinical	[S13]	yes	RNA-seq, GSVA pathways
Cancer stem cell or EMT induction	JAG1 or NOTCH4 upregulation	endocrine	pre-clinical	[S14]	no	RPPA, RPPA
	NOTCH pathway induction	endocrine	pre-clinical	[S14]	no	RPPA pathways, GSVA pathways
	SNAI2 upregulation	fulvestrant	clinical	[S15]	no	RNA-seq, RPPA
Metabolic reprogramming	decreased SLC6A14, amino acid metabolism	endocrine	pre-clinical	[S16]	no	RNA-seq, GSVA pathways
	increased SLC1A2, acidic amino acid import	endocrine	pre-clinical	[S16]	no	RNA-seq, GSVA pathways
	increased autophagy	endocrine	pre-clinical	[S16]	no	GSVA pathways
Tumor microenvironment	hypoxia, HIF1A overexpression	endocrine	pre-clinical	[S17]	no	RPPA, GSVA pathways
Immune	inflammatory gene signature	endocrine	clinical	[S18]	yes	RNA-seq, GSVA pathways, Regulator activity
	IKKb activation	endocrine	pre-clinical	[S19]	yes	RNA-seq, GSVA pathways, Regulator activity
	IL-1β activity	endocrine	pre-clinical	[S19]	yes	RNA-seq, Regulator activity
	TGFβ activity	endocrine	pre-clinical	[S20]	no	RNA-seq, Regulator activity
